# Supplementary material for: Antigen presentation and tumor immunogenicity in cancer immunotherapy response prediction
Source: eLife. 2019 Nov 26;8:e49020. doi: 10.7554/eLife.49020 (PMC6879305; doi:10.7554/eLife.49020)
Supplement: Figure 1—source data 1. [file elife-49020-fig1-data1.xlsx]

## Sheet: Figure 1—source data 1
Figure 1—source data 1. APM gene list for GSVA.
Protein_Name	Gene_Name
MB1	PSMB5
delta	PSMB6
Z	PSMB7
LMP7	PSMB8
LMP2	PSMB9
LMP10	PSMB10
TAP1	TAP1
TAP2	TAP2
ERAP1	ERAP1
ERAP2	ERAP2
Calnexin	CANX
calreticulin	CALR
ERp57	PDIA3
Tapasin	TAPBP
B2M	B2M
HLA I	HLA-A
HLA I	HLA-B
HLA I	HLA-C
