# Supplementary material for: Antigen presentation and tumor immunogenicity in cancer immunotherapy response prediction
Source: eLife. 2019 Nov 26;8:e49020. doi: 10.7554/eLife.49020 (PMC6879305; doi:10.7554/eLife.49020)
Supplement: Figure 2—source data 1. [file elife-49020-fig2-data1.xlsx]

## Sheet: Figure 2—source data 1
Figure 2—source data 1. Immune cell types and corresponding signature gene lists for GSVA.
Cell_type	Symbol	Name	inRNAseq
aDC	CCL1	chemokine (C-C motif) ligand 1	YES
aDC	EBI3	Epstein-Barr virus induced gene 3	YES
aDC	LAMP3	lysosomal-associated membrane protein 3	YES
aDC	OAS3	2'-5'-oligoadenylate synthetase 3, 100kDa	YES
B cells	ABCB4	ATP-binding cassette, sub-family B (MDR/TAP), member 4	YES
B cells	BACH2	BTB and CNC homology 1, basic leucine zipper transcription factor 2	YES
B cells	BCL11A	B-cell CLL/lymphoma 11A (zinc finger protein)	YES
B cells	BLK	B lymphoid tyrosine kinase	YES
B cells	BLNK	B-cell linker	YES
B cells	CCR9	chemokine (C-C motif) receptor 9	YES
B cells	CD19	CD19 molecule	YES
B cells	CD72	CD72 molecule	YES
B cells	COCH	coagulation factor C homolog, cochlin (Limulus polyphemus)	YES
B cells	CR2	complement component (3d/Epstein Barr virus) receptor 2	YES
B cells	DTNB	dystrobrevin, beta	YES
B cells	FCRL2	Fc receptor-like 2	YES
B cells	GLDC	glycine dehydrogenase (decarboxylating)	YES
B cells	GNG7	guanine nucleotide binding protein (G protein), gamma 7	YES
B cells	HLA-DOB	major histocompatibility complex, class II, DO beta	YES
B cells	HLA-DQA1	major histocompatibility complex, class II, DQ alpha 1	YES
B cells	KIAA0125	family with sequence similarity 30, member A	YES
B cells	MEF2C	myocyte enhancer factor 2C	YES
B cells	MICAL3	microtubule associated monoxygenase, calponin and LIM domain containing 3	YES
B cells	MS4A1	membrane-spanning 4-domains, subfamily A, member 1	YES
B cells	OSBPL10	oxysterol binding protein-like 10	YES
B cells	PNOC	prepronociceptin	YES
B cells	QRSL1	glutaminyl-tRNA synthase (glutamine-hydrolyzing)-like 1	YES
B cells	SCN3A	sodium channel, voltage-gated, type III, alpha subunit	YES
B cells	SLC15A2	solute carrier family 15 (H+/peptide transporter), member 2	YES
B cells	SPIB	Spi-B transcription factor (Spi-1/PU.1 related)	YES
B cells	TCL1A	T-cell leukemia/lymphoma 1A	YES
B cells	TNFRSF17	tumor necrosis factor receptor superfamily, member 17	YES
CD8 T cells	ABT1	activator of basal transcription 1	YES
CD8 T cells	AES	amino-terminal enhancer of split	YES
CD8 T cells	APBA2	amyloid beta (A4) precursor protein-binding, family A, member 2 (X11-like)	YES
CD8 T cells	ARHGAP8	Rho GTPase Activating Protein 8	YES
CD8 T cells	C12orf47	chromosome 12 open reading frame 47	YES
CD8 T cells	C19orf6	chromosome 19 open reading frame 6	YES
CD8 T cells	CAMLG	calcium modulating ligand	YES
CD8 T cells	CD8A	CD8a molecule	YES
CD8 T cells	CD8B	CD8b molecule	YES
CD8 T cells	CDKN2AIP	CDKN2A interacting protein	YES
CD8 T cells	DNAJB1	DnaJ (Hsp40) homolog, subfamily B, member 1	YES
CD8 T cells	FLT3LG	fms-related tyrosine kinase 3 ligand	YES
CD8 T cells	GADD45A	growth arrest and DNA-damage-inducible, alpha	YES
CD8 T cells	GZMM	granzyme M (lymphocyte met-ase 1)	YES
CD8 T cells	KLF9	Kruppel-like factor 9	YES
CD8 T cells	LEPROTL1	leptin receptor overlapping transcript-like 1	YES
CD8 T cells	LIME1	Lck interacting transmembrane adaptor 1	YES
CD8 T cells	MYST3	MYST histone acetyltransferase (monocytic leukemia) 3	YES
CD8 T cells	PF4	platelet factor 4 (chemokine (C-X-C motif) ligand 4)	YES
CD8 T cells	PPP1R2	protein phosphatase 1, regulatory (inhibitor) subunit 2	YES
CD8 T cells	PRF1	perforin 1 (pore forming protein)	YES
CD8 T cells	PRR5	proline rich 5 (renal)	YES
CD8 T cells	RBM3	RNA binding motif (RNP1, RRM) protein 3	YES
CD8 T cells	SF1	splicing factor 1	YES
CD8 T cells	SFRS7	splicing factor, arginine/serine-rich 7, 35kDa	YES
CD8 T cells	SLC16A7	solute carrier family 16, member 7 (monocarboxylic acid transporter 2)	YES
CD8 T cells	TBCC	tubulin folding cofactor C	YES
CD8 T cells	THUMPD1	THUMP domain containing 1	YES
CD8 T cells	TMC6	transmembrane channel-like 6	YES
CD8 T cells	TSC22D3	TSC22 domain family, member 3	YES
CD8 T cells	VAMP2	vesicle-associated membrane protein 2 (synaptobrevin 2)	YES
CD8 T cells	ZEB1	zinc finger E-box binding homeobox 1	YES
CD8 T cells	ZFP36L2	zinc finger protein 36, C3H type-like 2	YES
CD8 T cells	ZNF22	zinc finger protein 22 (KOX 15)	YES
CD8 T cells	ZNF609	zinc finger protein 609	YES
CD8 T cells	ZNF91	zinc finger protein 91	YES
Cytotoxic cells	APBA2	amyloid beta (A4) precursor protein-binding, family A, member 2 (X11-like)	YES
Cytotoxic cells	APOL3	apolipoprotein L, 3	YES
Cytotoxic cells	CTSW	cathepsin W	YES
Cytotoxic cells	DUSP2	dual specificity phosphatase 2	YES
Cytotoxic cells	GNLY	granulysin	YES
Cytotoxic cells	GZMA	granzyme A (granzyme 1, cytotoxic T-lymphocyte-associated serine esterase 3)	YES
Cytotoxic cells	GZMH	granzyme H (cathepsin G-like 2, protein h-CCPX)	YES
Cytotoxic cells	KLRB1	killer cell lectin-like receptor subfamily B, member 1	YES
Cytotoxic cells	KLRD1	killer cell lectin-like receptor subfamily D, member 1	YES
Cytotoxic cells	KLRF1	killer cell lectin-like receptor subfamily F, member 1	YES
Cytotoxic cells	KLRK1	killer cell lectin-like receptor subfamily K, member 1	YES
Cytotoxic cells	NKG7	natural killer cell group 7 sequence	YES
Cytotoxic cells	RORA	RAR-related orphan receptor A	YES
Cytotoxic cells	RUNX3	runt-related transcription factor 3	YES
Cytotoxic cells	SIGIRR	single immunoglobulin and toll-interleukin 1 receptor (TIR) domain	YES
Cytotoxic cells	ZBTB16	zinc finger and BTB domain containing 16	YES
DC	CCL13	chemokine (C-C motif) ligand 13	YES
DC	CCL17	chemokine (C-C motif) ligand 17	YES
DC	CCL22	chemokine (C-C motif) ligand 22	YES
DC	CD209	CD209 molecule	YES
DC	HSD11B1	hydroxysteroid (11-beta) dehydrogenase 1	YES
DC	NPR1	natriuretic peptide receptor A/guanylate cyclase A (atrionatriuretic peptide receptor A)	YES
DC	PPFIBP2	PTPRF interacting protein, binding protein 2 (liprin beta 2)	YES
Eosinophils	ABHD2	abhydrolase domain containing 2	YES
Eosinophils	ACACB	acetyl-Coenzyme A carboxylase beta	YES
Eosinophils	C9orf156	chromosome 9 open reading frame 156	YES
Eosinophils	CAT	catalase	YES
Eosinophils	CCR3	chemokine (C-C motif) receptor 3	YES
Eosinophils	CLC	Charcot-Leyden crystal protein	YES
Eosinophils	CYSLTR2	cysteinyl leukotriene receptor 2	YES
Eosinophils	EMR1	egf-like module containing, mucin-like, hormone receptor-like 1	YES
Eosinophils	EPN2	epsin 2	YES
Eosinophils	GALC	galactosylceramidase	YES
Eosinophils	GPR44	G protein-coupled receptor 44	YES
Eosinophils	HES1	hairy and enhancer of split 1, (Drosophila)	YES
Eosinophils	HIST1H1C	histone cluster 1, H1c	YES
Eosinophils	HRH4	histamine receptor H4	YES
Eosinophils	IL5RA	interleukin 5 receptor, alpha	YES
Eosinophils	KBTBD11	kelch repeat and BTB (POZ) domain containing 11	YES
Eosinophils	KCNH2	potassium voltage-gated channel, subfamily H (eag-related), member 2	YES
Eosinophils	LRP5L	low density lipoprotein receptor-related protein 5-like	YES
Eosinophils	MYO15B	myosin XVB pseudogene	YES
Eosinophils	RCOR3	REST corepressor 3	YES
Eosinophils	RNASE2	ribonuclease, RNase A family, 2 (liver, eosinophil-derived neurotoxin)	YES
Eosinophils	RRP12	ribosomal RNA processing 12 homolog (S. cerevisiae)	YES
Eosinophils	SIAH1	seven in absentia homolog 1 (Drosophila)	YES
Eosinophils	SMPD3	sphingomyelin phosphodiesterase 3, neutral membrane (neutral sphingomyelinase II)	YES
Eosinophils	SYNJ1	synaptojanin 1	YES
Eosinophils	TGIF1	TGFB-induced factor homeobox 1	YES
Eosinophils	THBS1	thrombospondin 1	YES
Eosinophils	THBS4	thrombospondin 4	YES
Eosinophils	TIPARP	TCDD-inducible poly(ADP-ribose) polymerase	YES
Eosinophils	TKTL1	transketolase-like 1	YES
iDC	ABCG2	ATP-binding cassette, sub-family G (WHITE), member 2	YES
iDC	BLVRB	biliverdin reductase B (flavin reductase (NADPH))	YES
iDC	CARD9	caspase recruitment domain family, member 9	YES
iDC	CD1A	CD1a molecule	YES
iDC	CD1B	CD1b molecule	YES
iDC	CD1C	CD1c molecule	YES
iDC	CD1E	CD1e molecule	YES
iDC	CH25H	cholesterol 25-hydroxylase	YES
iDC	CLEC10A	C-type lectin domain family 10, member A	YES
iDC	CSF1R	colony stimulating factor 1 receptor	YES
iDC	CTNS	cystinosis, nephropathic	YES
iDC	F13A1	coagulation factor XIII, A1 polypeptide	YES
iDC	FABP4	fatty acid binding protein 4, adipocyte	YES
iDC	FZD2	frizzled homolog 2 (Drosophila)	YES
iDC	GSTT1	glutathione S-transferase theta 1	YES
iDC	GUCA1A	guanylate cyclase activator 1A (retina)	YES
iDC	HS3ST2	heparan sulfate (glucosamine) 3-O-sulfotransferase 2	YES
iDC	LMAN2L	lectin, mannose-binding 2-like	YES
iDC	MMP12	matrix metallopeptidase 12 (macrophage elastase)	YES
iDC	MS4A6A	membrane-spanning 4-domains, subfamily A, member 6A	YES
iDC	NUDT9	nudix (nucleoside diphosphate linked moiety X)-type motif 9	YES
iDC	PDXK	pyridoxal (pyridoxine, vitamin B6) kinase	YES
iDC	PPARG	peroxisome proliferator-activated receptor gamma	YES
iDC	PREP	prolyl endopeptidase	YES
iDC	RAP1GAP	RAP1 GTPase activating protein	YES
iDC	SLC26A6	solute carrier family 26, member 6	YES
iDC	SLC7A8	solute carrier family 7 (cationic amino acid transporter, y+ system), member 8	YES
iDC	SYT17	synaptotagmin XVII	YES
iDC	TACSTD2	tumor-associated calcium signal transducer 2	YES
iDC	TM7SF4	transmembrane 7 superfamily member 4	YES
iDC	VASH1	vasohibin 1	YES
Macrophages	APOE	apolipoprotein E	YES
Macrophages	ATG7	ATG7 autophagy related 7 homolog (S. cerevisiae)	YES
Macrophages	BCAT1	branched chain aminotransferase 1, cytosolic	YES
Macrophages	CCL7	chemokine (C-C motif) ligand 7	YES
Macrophages	CD163	CD163 molecule	YES
Macrophages	CD68	CD68 molecule	YES
Macrophages	CD84	CD84 molecule	YES
Macrophages	CHI3L1	chitinase 3-like 1 (cartilage glycoprotein-39)	YES
Macrophages	CHIT1	chitinase 1 (chitotriosidase)	YES
Macrophages	CLEC5A	C-type lectin domain family 5, member A	YES
Macrophages	COL8A2	collagen, type VIII, alpha 2	YES
Macrophages	COLEC12	collectin sub-family member 12	YES
Macrophages	CTSK	cathepsin K	YES
Macrophages	CXCL5	chemokine (C-X-C motif) ligand 5	YES
Macrophages	CYBB	cytochrome b-245, beta polypeptide (chronic granulomatous disease)	YES
Macrophages	DNASE2B	deoxyribonuclease II beta	YES
Macrophages	EMP1	epithelial membrane protein 1	YES
Macrophages	FDX1	ferredoxin 1	YES
Macrophages	FN1	fibronectin 1	YES
Macrophages	GM2A	GM2 ganglioside activator	YES
Macrophages	GPC4	glypican 4	YES
Macrophages	KAL1	Kallmann syndrome 1 sequence	YES
Macrophages	MARCO	macrophage receptor with collagenous structure	YES
Macrophages	ME1	malic enzyme 1, NADP(+)-dependent, cytosolic	YES
Macrophages	MS4A4A	membrane-spanning 4-domains, subfamily A, member 4	YES
Macrophages	MSR1	macrophage scavenger receptor 1	YES
Macrophages	PCOLCE2	procollagen C-endopeptidase enhancer 2	YES
Macrophages	PTGDS	prostaglandin D2 synthase 21kDa (brain)	YES
Macrophages	RAI14	retinoic acid induced 14	YES
Macrophages	SCARB2	scavenger receptor class B, member 2	YES
Macrophages	SCG5	secretogranin V (7B2 protein)	YES
Macrophages	SGMS1	sphingomyelin synthase 1	YES
Macrophages	SULT1C2	sulfotransferase family, cytosolic, 1C, member 2	YES
Mast cells	ABCC4	ATP-binding cassette, sub-family C (CFTR/MRP), member 4	YES
Mast cells	ADCYAP1	adenylate cyclase activating polypeptide 1 (pituitary)	YES
Mast cells	CALB2	calbindin 2, 29kDa (calretinin)	YES
Mast cells	CEACAM8	carcinoembryonic antigen-related cell adhesion molecule 8	YES
Mast cells	CMA1	chymase 1, mast cell	YES
Mast cells	CPA3	carboxypeptidase A3 (mast cell)	YES
Mast cells	CTSG	cathepsin G	YES
Mast cells	GATA2	GATA binding protein 2	YES
Mast cells	HDC	histidine decarboxylase	YES
Mast cells	HPGD	hydroxyprostaglandin dehydrogenase 15-(NAD)	YES
Mast cells	HPGDS	prostaglandin D2 synthase, hematopoietic	YES
Mast cells	KIT	v-kit Hardy-Zuckerman 4 feline sarcoma viral oncogene homolog	YES
Mast cells	MAOB	monoamine oxidase B	YES
Mast cells	MLPH	melanophilin	YES
Mast cells	MPO	myeloperoxidase	YES
Mast cells	MS4A2	membrane-spanning 4-domains, subfamily A, member 2 (Fc fragment of IgE, high affinity I, receptor for; beta polypeptide)	YES
Mast cells	NR0B1	nuclear receptor subfamily 0, group B, member 1	YES
Mast cells	PPM1H	protein phosphatase 1H (PP2C domain containing)	YES
Mast cells	PRG2	proteoglycan 2, bone marrow (natural killer cell activator, eosinophil granule major basic protein)	YES
Mast cells	PTGS1	prostaglandin-endoperoxide synthase 1 (prostaglandin G/H synthase and cyclooxygenase)	YES
Mast cells	SCG2	secretogranin II (chromogranin C)	YES
Mast cells	SIGLEC6	sialic acid binding Ig-like lectin 6	YES
Mast cells	SLC18A2	solute carrier family 18 (vesicular monoamine), member 2	YES
Mast cells	SLC24A3	solute carrier family 24 (sodium/potassium/calcium exchanger), member 3	YES
Mast cells	TAL1	T-cell acute lymphocytic leukemia 1	YES
Mast cells	TPSAB1	tryptase alpha/beta 1	YES
Mast cells	TPSB2	tryptase beta 2	YES
Mast cells	VWA5A	von Willebrand factor A domain containing 5A	YES
Neutrophils	ALPL	alkaline phosphatase, liver/bone/kidney	YES
Neutrophils	BST1	bone marrow stromal cell antigen 1	YES
Neutrophils	CD93	CD93 molecule	YES
Neutrophils	CEACAM3	carcinoembryonic antigen-related cell adhesion molecule 3	YES
Neutrophils	CREB5	cAMP responsive element binding protein 5	YES
Neutrophils	CRISPLD2	cysteine-rich secretory protein LCCL domain containing 2	YES
Neutrophils	CSF3R	colony stimulating factor 3 receptor (granulocyte)	YES
Neutrophils	CYP4F3	cytochrome P450, family 4, subfamily F, polypeptide 3	YES
Neutrophils	DYSF	dysferlin, limb girdle muscular dystrophy 2B (autosomal recessive)	YES
Neutrophils	FCAR	Fc fragment of IgA, receptor for	YES
Neutrophils	FCGR3B	Fc fragment of IgG, low affinity IIIb, receptor (CD16b)	YES
Neutrophils	FPR1	formyl peptide receptor 1	YES
Neutrophils	G0S2	G0/G1switch 2	YES
Neutrophils	HIST1H2BC	histone cluster 1, H2bc	YES
Neutrophils	HPSE	heparanase	YES
Neutrophils	KCNJ15	potassium inwardly-rectifying channel, subfamily J, member 15	YES
Neutrophils	LILRB2	leukocyte immunoglobulin-like receptor, subfamily B (with TM and ITIM domains), member 2	YES
Neutrophils	MGAM	maltase-glucoamylase (alpha-glucosidase)	YES
Neutrophils	MME	membrane metallo-endopeptidase	YES
Neutrophils	PDE4B	phosphodiesterase 4B, cAMP-specific (phosphodiesterase E4 dunce homolog, Drosophila)	YES
Neutrophils	S100A12	S100 calcium binding protein A12	YES
Neutrophils	SIGLEC5	sialic acid binding Ig-like lectin 5	YES
Neutrophils	SLC22A4	solute carrier family 22 (organic cation transporter), member 4	YES
Neutrophils	SLC25A37	solute carrier family 25, member 37	YES
Neutrophils	TECPR2	KIAA0329	YES
Neutrophils	TNFRSF10C	tumor necrosis factor receptor superfamily, member 10c, decoy without an intracellular domain	YES
Neutrophils	VNN3	vanin 3	YES
NK CD56bright cells	DUSP4	dual specificity phosphatase 4	YES
NK CD56bright cells	FOXJ1	forkhead box J1	YES
NK CD56bright cells	LPCAT4	1-acylglycerol-3-phosphate O-acyltransferase 7 (lysophosphatidic acid acyltransferase, eta)	YES
NK CD56bright cells	MADD	MAP-kinase activating death domain	YES
NK CD56bright cells	2018-03-06	membrane-associated ring finger (C3HC4) 6, E3 ubiquitin protein ligase	YES
NK CD56bright cells	MPPED1	metallophosphoesterase domain containing 1	YES
NK CD56bright cells	PLA2G6	phospholipase A2, group VI (cytosolic, calcium-independent)	YES
NK CD56bright cells	RRAD	Ras-related associated with diabetes	YES
NK CD56bright cells	XCL1	chemokine (C motif) ligand 1	YES
NK CD56dim cells	GTF3C1	general transcription factor IIIC, polypeptide 1, alpha 220kDa	YES
NK CD56dim cells	GZMB	granzyme B (granzyme 2, cytotoxic T-lymphocyte-associated serine esterase 1)	YES
NK CD56dim cells	IL21R	interleukin 21 receptor	YES
NK CD56dim cells	KIR2DL3	killer cell immunoglobulin-like receptor, two domains, long cytoplasmic tail, 3	YES
NK CD56dim cells	KIR3DL1	killer cell immunoglobulin-like receptor, three domains, long cytoplasmic tail, 1	YES
NK CD56dim cells	KIR3DL2	killer cell immunoglobulin-like receptor, three domains, long cytoplasmic tail, 2	YES
NK CD56dim cells	KIR3DL3	killer cell immunoglobulin-like receptor, three domains, long cytoplasmic tail, 3	YES
NK CD56dim cells	SPON2	spondin 2, extracellular matrix protein	YES
NK cells	ADARB1	adenosine deaminase, RNA-specific, B1 (RED1 homolog rat)	YES
NK cells	ALDH1B1	aldehyde dehydrogenase 1 family, member B1	YES
NK cells	APBB2	amyloid beta (A4) precursor protein-binding, family B, member 2	YES
NK cells	ATL2	ADP-ribosylation factor-like 6 interacting protein 2	YES
NK cells	BCL2	B-cell CLL/lymphoma 2	YES
NK cells	CDC5L	CDC5 cell division cycle 5-like (S. pombe)	YES
NK cells	FGF18	fibroblast growth factor 18	YES
NK cells	FUT5	fucosyltransferase 5 (alpha (1,3) fucosyltransferase)	YES
NK cells	FZR1	fizzy/cell division cycle 20 related 1 (Drosophila)	YES
NK cells	GAGE2A	G antigen 2	YES
NK cells	IGFBP5	insulin-like growth factor binding protein 5	YES
NK cells	KANK2	ankyrin repeat domain 25	YES
NK cells	LDB3	LIM domain binding 3	YES
NK cells	MAPRE3	microtubule-associated protein, RP/EB family, member 3	YES
NK cells	MCM3AP	minichromosome maintenance complex component 3 associated protein	YES
NK cells	MRC2	mannose receptor, C type 2	YES
NK cells	NCR1	natural cytotoxicity triggering receptor 1	YES
NK cells	PDLIM4	PDZ and LIM domain 4	YES
NK cells	PRX	periaxin	YES
NK cells	PSMD4	proteasome (prosome, macropain) 26S subunit, non-ATPase, 4	YES
NK cells	SGMS1	sphingomyelin synthase 1	YES
NK cells	SLC30A5	solute carrier family 30 (zinc transporter), member 5	YES
NK cells	SMEK1	SMEK homolog 1, suppressor of mek1 (Dictyostelium)	YES
NK cells	SPN	sialophorin (leukosialin, CD43)	YES
NK cells	TBXA2R	thromboxane A2 receptor	YES
NK cells	TCTN2	tectonic family member 2	YES
NK cells	TINAGL1	tubulointerstitial nephritis antigen-like 1	YES
NK cells	TRPV6	transient receptor potential cation channel, subfamily V, member 6	YES
NK cells	XCL1	chemokine (C motif) ligand 1	YES
NK cells	XCL2	chemokine (C motif) ligand 2	YES
NK cells	ZNF205	zinc finger protein 205	YES
NK cells	ZNF528	zinc finger protein 528	YES
NK cells	ZNF747	zinc finger protein 747	YES
pDC	IL3RA	interleukin 3 receptor, alpha (low affinity)	YES
T cells	BCL11B	B-cell CLL/lymphoma 11B (zinc finger protein)	YES
T cells	CD2	CD2 molecule	YES
T cells	CD28	CD28 molecule	YES
T cells	CD3D	CD3d molecule, delta (CD3-TCR complex)	YES
T cells	CD3E	CD3e molecule, epsilon (CD3-TCR complex)	YES
T cells	CD3G	CD3g molecule, gamma (CD3-TCR complex)	YES
T cells	CD6	CD6 molecule	YES
T cells	CD96	CD96 molecule	YES
T cells	GIMAP5	GTPase, IMAP family member 5	YES
T cells	ITM2A	integral membrane protein 2A	YES
T cells	LCK	lymphocyte-specific protein tyrosine kinase	YES
T cells	NCALD	neurocalcin delta	YES
T cells	PRKCQ	protein kinase C, theta	YES
T cells	SH2D1A	SH2 domain protein 1A, Duncan's disease (lymphoproliferative syndrome)	YES
T cells	SKAP1	src kinase associated phosphoprotein 1	YES
T cells	TRAT1	T cell receptor associated transmembrane adaptor 1	YES
T helper cells	ANP32B	acidic (leucine-rich) nuclear phosphoprotein 32 family, member B	YES
T helper cells	ASF1A	ASF1 anti-silencing function 1 homolog A (S. cerevisiae)	YES
T helper cells	ATF2	activating transcription factor 2	YES
T helper cells	BATF	basic leucine zipper transcription factor, ATF-like	YES
T helper cells	C13orf34	chromosome 13 open reading frame 34	YES
T helper cells	CD28	CD28 molecule	YES
T helper cells	DDX50	DEAD (Asp-Glu-Ala-Asp) box polypeptide 50	YES
T helper cells	FAM111A	family with sequence similarity 111, member A	YES
T helper cells	FRYL	FRY-like	YES
T helper cells	GOLGA8A	golgi autoantigen, golgin subfamily a, 8A	YES
T helper cells	ICOS	inducible T-cell co-stimulator	YES
T helper cells	ITM2A	integral membrane protein 2A	YES
T helper cells	LRBA	LPS-responsive vesicle trafficking, beach and anchor containing	YES
T helper cells	NAP1L4	nucleosome assembly protein 1-like 4	YES
T helper cells	NUP107	nucleoporin 107kDa	YES
T helper cells	PHF10	PHD finger protein 10	YES
T helper cells	PPP2R5C	protein phosphatase 2, regulatory subunit B, gamma isoform	YES
T helper cells	RPA1	replication protein A1, 70kDa	YES
T helper cells	SEC24C	SEC24 related gene family, member C (S. cerevisiae)	YES
T helper cells	SLC25A12	solute carrier family 25 (mitochondrial carrier, Aralar), member 12	YES
T helper cells	UBE2L3	ubiquitin-conjugating enzyme E2L 3	YES
T helper cells	YME1L1	YME1-like 1 (S. cerevisiae)	YES
Tcm cells	AQP3	aquaporin 3 (Gill blood group)	YES
Tcm cells	ATF7IP	activating transcription factor 7 interacting protein	YES
Tcm cells	ATM	ataxia telangiectasia mutated	YES
Tcm cells	CASP8	caspase 8, apoptosis-related cysteine peptidase	YES
Tcm cells	CDC14A	CDC14 cell division cycle 14 homolog A (S. cerevisiae)	YES
Tcm cells	CEP68	centrosomal protein 68kDa	YES
Tcm cells	CLUAP1	clusterin associated protein 1	YES
Tcm cells	CREBZF	CREB/ATF bZIP transcription factor	YES
Tcm cells	CYLD	cylindromatosis (turban tumor syndrome)	YES
Tcm cells	DOCK9	dedicator of cytokinesis 9	YES
Tcm cells	FAM153B	hypothetical protein LOC202134	YES
Tcm cells	FOXP1	forkhead box P1	YES
Tcm cells	FYB	FYN binding protein (FYB-120/130)	YES
Tcm cells	INPP4B	inositol polyphosphate-4-phosphatase, type II, 105kDa	YES
Tcm cells	KLF12	Kruppel-like factor 12	YES
Tcm cells	MAP3K1	mitogen-activated protein kinase kinase kinase 1	YES
Tcm cells	MLL	myeloid/lymphoid or mixed-lineage leukemia (trithorax homolog, Drosophila)	YES
Tcm cells	NEFL	neurofilament, light polypeptide 68kDa	YES
Tcm cells	NFATC3	nuclear factor of activated T-cells, cytoplasmic, calcineurin-dependent 3	YES
Tcm cells	PCM1	pericentriolar material 1	YES
Tcm cells	PCNX	pecanex homolog (Drosophila)	YES
Tcm cells	PDXDC2	pyridoxal-dependent decarboxylase domain containing 2	YES
Tcm cells	PHC3	polyhomeotic homolog 3 (Drosophila)	YES
Tcm cells	POLR2J2	DNA directed RNA polymerase II polypeptide J-related	YES
Tcm cells	PSPC1	paraspeckle component 1	YES
Tcm cells	REPS1	RALBP1 associated Eps domain containing 1	YES
Tcm cells	RPP38	N-myristoyltransferase 2	YES
Tcm cells	SLC7A6	solute carrier family 7 (cationic amino acid transporter, y+ system), member 6	YES
Tcm cells	SNRPN	small nuclear ribonucleoprotein polypeptide N	YES
Tcm cells	ST3GAL1	ST3 beta-galactoside alpha-2,3-sialyltransferase 1	YES
Tcm cells	STX16	syntaxin 16	YES
Tcm cells	TIMM8A	translocase of inner mitochondrial membrane 8 homolog A (yeast)	YES
Tcm cells	TRAF3IP3	TRAF3 interacting protein 3	YES
Tcm cells	TXK	TXK tyrosine kinase	YES
Tcm cells	USP9Y	ubiquitin specific peptidase 9, Y-linked (fat facets-like, Drosophila)	YES
Tem cells	AKT3	v-akt murine thymoma viral oncogene homolog 3 (protein kinase B, gamma)	YES
Tem cells	C7orf54	chromosome 7 open reading frame 54	YES
Tem cells	CCR2	chemokine (C-C motif) receptor 2	YES
Tem cells	DDX17	DEAD (Asp-Glu-Ala-Asp) box polypeptide 17	YES
Tem cells	EWSR1	Ewing sarcoma breakpoint region 1	YES
Tem cells	FLI1	Friend leukemia virus integration 1	YES
Tem cells	GDPD5	glycerophosphodiester phosphodiesterase domain containing 5	YES
Tem cells	LTK	leukocyte tyrosine kinase	YES
Tem cells	MEFV	Mediterranean fever	YES
Tem cells	NFATC4	nuclear factor of activated T-cells, cytoplasmic, calcineurin-dependent 4	YES
Tem cells	PRKY	protein kinase, Y-linked	YES
Tem cells	TBC1D5	TBC1 domain family, member 5	YES
Tem cells	TBCD	tubulin folding cofactor D	YES
Tfh cells	B3GAT1	beta-1,3-glucuronyltransferase 1 (glucuronosyltransferase P)	YES
Tfh cells	C18orf1	chromosome 18 open reading frame 1	YES
Tfh cells	CDK5R1	cyclin-dependent kinase 5, regulatory subunit 1 (p35)	YES
Tfh cells	CHGB	chromogranin B (secretogranin 1)	YES
Tfh cells	CHI3L2	chitinase 3-like 2	YES
Tfh cells	CXCL13	chemokine (C-X-C motif) ligand 13 (B-cell chemoattractant)	YES
Tfh cells	HEY1	hairy/enhancer-of-split related with YRPW motif 1	YES
Tfh cells	HIST1H4K	histone cluster 1, H4k	YES
Tfh cells	ICA1	islet cell autoantigen 1, 69kDa	YES
Tfh cells	KCNK5	potassium channel, subfamily K, member 5	YES
Tfh cells	KIAA1324	KIAA1324	YES
Tfh cells	MAF	v-maf musculoaponeurotic fibrosarcoma oncogene homolog (avian)	YES
Tfh cells	MAGEH1	melanoma antigen family H, 1	YES
Tfh cells	MKL2	MKL/myocardin-like 2	YES
Tfh cells	MYO6	myosin VI	YES
Tfh cells	MYO7A	myosin VIIA	YES
Tfh cells	PASK	PAS domain containing serine/threonine kinase	YES
Tfh cells	PDCD1	programmed cell death 1	YES
Tfh cells	POMT1	protein-O-mannosyltransferase 1	YES
Tfh cells	PTPN13	protein tyrosine phosphatase, non-receptor type 13 (APO-1/CD95 (Fas)-associated phosphatase)	YES
Tfh cells	PVALB	parvalbumin	YES
Tfh cells	SH3TC1	SH3 domain and tetratricopeptide repeats 1	YES
Tfh cells	SIRPG	signal-regulatory protein gamma	YES
Tfh cells	SLC7A10	solute carrier family 7, (neutral amino acid transporter, y+ system) member 10	YES
Tfh cells	SMAD1	SMAD family member 1	YES
Tfh cells	ST8SIA1	ST8 alpha-N-acetyl-neuraminide alpha-2,8-sialyltransferase 1	YES
Tfh cells	STK39	serine threonine kinase 39 (STE20/SPS1 homolog, yeast)	YES
Tfh cells	THADA	thyroid adenoma associated	YES
Tfh cells	TOX	thymocyte selection-associated high mobility group box	YES
Tfh cells	TSHR	thyroid stimulating hormone receptor	YES
Tfh cells	ZNF764	zinc finger protein 764	YES
Tgd cells	C1orf61	chromosome 1 open reading frame 61	YES
Tgd cells	CD160	CD160 molecule	YES
Tgd cells	FEZ1	fasciculation and elongation protein zeta 1 (zygin I)	YES
Tgd cells	TARP	TCR gamma alternate reading frame protein	YES
Th1 cells	APBB2	amyloid beta (A4) precursor protein-binding, family B, member 2 (Fe65-like)	YES
Th1 cells	APOD	apolipoprotein D	YES
Th1 cells	ATP9A	ATPase, Class II, type 9A	YES
Th1 cells	BST2	bone marrow stromal cell antigen 2	YES
Th1 cells	BTG3	BTG family, member 3	YES
Th1 cells	CCL4	chemokine (C-C motif) ligand 4	YES
Th1 cells	CD38	CD38 molecule	YES
Th1 cells	CD70	CD70 molecule	YES
Th1 cells	CMAH	cytidine monophosphate-N-acetylneuraminic acid hydroxylase (CMP-N-acetylneuraminate monooxygenase)	YES
Th1 cells	CSF2	colony stimulating factor 2 (granulocyte-macrophage)	YES
Th1 cells	CTLA4	cytotoxic T-lymphocyte-associated protein 4	YES
Th1 cells	DGKI	diacylglycerol kinase, iota	YES
Th1 cells	DOK5	docking protein 5	YES
Th1 cells	DPP4	dipeptidyl-peptidase 4 (CD26, adenosine deaminase complexing protein 2)	YES
Th1 cells	DUSP5	dual specificity phosphatase 5	YES
Th1 cells	EGFL6	EGF-like-domain, multiple 6	YES
Th1 cells	GGT1	gamma-glutamyltransferase 1	YES
Th1 cells	HBEGF	heparin-binding EGF-like growth factor	YES
Th1 cells	IFNG	interferon, gamma	YES
Th1 cells	IL12RB2	interleukin 12 receptor, beta 2	YES
Th1 cells	IL22	interleukin 22	YES
Th1 cells	LRP8	low density lipoprotein receptor-related protein 8, apolipoprotein e receptor	YES
Th1 cells	LRRN3	leucine rich repeat neuronal 3	YES
Th1 cells	LTA	lymphotoxin alpha (TNF superfamily, member 1)	YES
Th1 cells	SGCB	sarcoglycan, beta (43kDa dystrophin-associated glycoprotein)	YES
Th1 cells	SYNGR3	synaptogyrin 3	YES
Th1 cells	ZBTB32	zinc finger and BTB domain containing 32	YES
Th17 cells	IL17A	interleukin 17A	YES
Th17 cells	IL17RA	interleukin 17 receptor A	YES
Th17 cells	RORC	RAR-related orphan receptor C	YES
Th2 cells	ADCY1	adenylate cyclase 1 (brain)	YES
Th2 cells	AHI1	Abelson helper integration site 1	YES
Th2 cells	ANK1	ankyrin 1, erythrocytic	YES
Th2 cells	BIRC5	baculoviral IAP repeat-containing 5 (survivin)	YES
Th2 cells	CDC25C	cell division cycle 25 homolog C (S. pombe)	YES
Th2 cells	CDC7	cell division cycle 7 homolog (S. cerevisiae)	YES
Th2 cells	CENPF	centromere protein F, 350/400ka (mitosin)	YES
Th2 cells	CXCR6	chemokine (C-X-C motif) receptor 6	YES
Th2 cells	DHFR	dihydrofolate reductase	YES
Th2 cells	EVI5	ecotropic viral integration site 5	YES
Th2 cells	GATA3	GATA binding protein 3	YES
Th2 cells	GSTA4	glutathione S-transferase A4	YES
Th2 cells	HELLS	helicase, lymphoid-specific	YES
Th2 cells	IL26	interleukin 26	YES
Th2 cells	LAIR2	leukocyte-associated immunoglobulin-like receptor 2	YES
Th2 cells	LIMA1	LIM domain and actin binding 1	YES
Th2 cells	MB	myoglobin	YES
Th2 cells	MICAL2	microtubule associated monoxygenase, calponin and LIM dom	YES
Th2 cells	NEIL3	nei endonuclease VIII-like 3 (E. coli)	YES
Th2 cells	PHEX	phosphate regulating endopeptidase homolog, X-linked (hyp	YES
Th2 cells	PMCH	pro-melanin-concentrating hormone	YES
Th2 cells	PTGIS	prostaglandin I2 (prostacyclin) synthase	YES
Th2 cells	SLC39A14	solute carrier family 39 (zinc transporter), member 14	YES
Th2 cells	SMAD2	SMAD family member 2	YES
Th2 cells	SNRPD1	small nuclear ribonucleoprotein D1 polypeptide 16kDa	YES
Th2 cells	WDHD1	WD repeat and HMG-box DNA binding protein 1	YES
Treg cells	FOXP3	forkhead box P3	YES
