# Supplementary material for: Antigen presentation and tumor immunogenicity in cancer immunotherapy response prediction
Source: eLife. 2019 Nov 26;8:e49020. doi: 10.7554/eLife.49020 (PMC6879305; doi:10.7554/eLife.49020)
Supplement: Figure 4—source data 1. [file elife-49020-fig4-data1.xlsx]

## Sheet: Figure 4—source data 1
Figure 4—source data 1. List of citations for individual studies used in pooled analysis of objective response rate.
Reference	Reference number
Le Tourneau, C., et al. "Avelumab in patients with metastatic adrenocortical carcinoma (mACC): Results from the JAVELIN solid tumor trial." Annals of Oncology (2017) 28 (suppl_5): v295-v329. 10.1093/annonc/mdx371.	1
Morris, Van K., et al. "Nivolumab for previously treated unresectable metastatic anal cancer (NCI9673): a multicentre, single-arm, phase 2 study." The Lancet Oncology 18.4 (2017): 446-453.	2
Kok, Marleen, et al. "Adaptive phase II randomized trial of nivolumab after induction treatment in triple negative breast cancer (TONIC trial): Final response data stage I and first translational data." Journal of Clinical Oncology 36, no. 15_suppl (May 20 2018) 1012-1012.	3
Veitch, Zachary William Neil, et al. "Phase II (INSPIRE) trial of pembrolizumab (pembro) with serial immune and genomic profiling in patients (pts) with metastatic triple negative breast cancer (mTNBC)." Journal of Clinical Oncology 36, no. 15_suppl (May 20 2018) 1094-1094.	4
Schmid, Peter, et al. "Atezolizumab in metastatic TNBC (mTNBC): Long-term clinical outcomes and biomarker analyses." Cancer Res 2017;77(13 Suppl):Abstract nr 2986.	5
Dirix, Luc Y., et al. "Avelumab, an anti-PD-L1 antibody, in patients with locally advanced or metastatic breast cancer: a phase 1b JAVELIN Solid Tumor study." Breast cancer research and treatment 167.3 (2018): 671-686.	6
Hollebecque, Antoine, et al. "An open-label, multicohort, phase I/II study of nivolumab in patients with virus-associated tumors (CheckMate 358): Efficacy and safety in recurrent or metastatic (R/M) cervical, vaginal, and vulvar cancers." Journal of Clinical Oncology 35, no. 15_suppl (May 20 2017) 5504-5504.	7
Schellens, Jan HM, et al. "Pembrolizumab for previously treated advanced cervical squamous cell cancer: Preliminary results from the phase 2 KEYNOTE-158 study." Journal of Clinical Oncology 35, no. 15_suppl (May 20 2017) 5514-5514.	8
Kudchadkar, Ragini Reiney, et al. "Phase II trial of pembrolizumab (MK-3475) in metastatic cutaneous squamous cell carcinoma (cSCC)." Journal of Clinical Oncology 36, no. 15_suppl (May 20 2018) 9543-9543.	9
Migden, Michael R., et al. "PD-1 blockade with cemiplimab in advanced cutaneous squamous-cell carcinoma." New England Journal of Medicine 2018; 379:341-351.	10
Fleming, Gini F., et al. "Clinical activity, safety and biomarker results from a phase Ia study of atezolizumab (atezo) in advanced/recurrent endometrial cancer (rEC)." Journal of Clinical Oncology 35, no. 15_suppl (May 20 2017) 5585-5585.	11
Kelly, Ronan Joseph, et al. "Safety and efficacy of durvalumab in combination with tremelimumab, durvalumab monotherapy, and tremelimumab monotherapy in patients with advanced gastric cancer." Journal of Clinical Oncology 36, no. 15_suppl (May 20 2018) 4031-4031.	12
Kang, Yoon-Koo, et al. "Nivolumab in patients with advanced gastric or gastro-oesophageal junction cancer refractory to, or intolerant of, at least two previous chemotherapy regimens (ONO-4538-12, ATTRACTION-2): a randomised, double-blind, placebo-controlled, phase 3 trial." The Lancet 390.10111 (2017): 2461-2471.	13
Fuchs, Charles S., et al. "KEYNOTE-059 cohort 1: Efficacy and safety of pembrolizumab (pembro) monotherapy in patients with previously treated advanced gastric cancer." Journal of Clinical Oncology 35, no. 15_suppl (May 20 2017) 4003-4003.	14
Chung, Hyun Cheol, et al. "Avelumab (MSB0010718C; anti-PD-L1) in patients with advanced gastric or gastroesophageal junction cancer from JAVELIN solid tumor phase Ib trial: Analysis of safety and clinical activity." Journal of Clinical Oncology 34, no. 15_suppl (May 20 2016) 4009-4009.	15
Adra, Nabil, et al. "Phase II trial of pembrolizumab in patients (pts) with incurable platinum refractory germ cell tumors (GCT)." Journal of Clinical Oncology 35, no. 15_suppl (May 20 2017) 4520-4520.	16
Reardon, D. A., et al. "OS10. 3 randomized phase 3 study evaluating the efficacy and safety of nivolumab vs bevacizumab in patients with recurrent glioblastoma: CheckMate 143." Neuro-oncology 19.suppl_3 (2017): iii21-iii21.	17
Reardon, David A., et al. "Phase 2 study to evaluate safety and efficacy of MEDI4736 (durvalumab [DUR]) in glioblastoma (GBM) patients: An update." Journal of Clinical Oncology 35, no. 15_suppl (May 20 2017) 2042-2042.	18
Ferris, Robert L., et al. "Nivolumab for recurrent squamous-cell carcinoma of the head and neck." New England Journal of Medicine 375.19 (2016): 1856-1867.	19
Mehra, Ranee, et al. "Efficacy and safety of pembrolizumab in recurrent/metastatic head and neck squamous cell carcinoma: Pooled analyses after long-term follow-up in KEYNOTE-012." British journal of cancer 2018, 119(2):153-159.	20
El-Khoueiry, Anthony B., et al. "Nivolumab in patients with advanced hepatocellular carcinoma (CheckMate 040): an open-label, non-comparative, phase 1/2 dose escalation and expansion trial." The Lancet 389.10088 (2017): 2492-2502.	21
Zhu, Andrew X., et al. "Pembrolizumab in patients with advanced hepatocellular carcinoma previously treated with sorafenib (KEYNOTE-224): a non-randomised, open-label phase 2 trial." The Lancet Oncology 19.7 (2018): 940-952.	22
Wainberg, Zev A., et al. "Safety and clinical activity of durvalumab monotherapy in patients with hepatocellular carcinoma (HCC)." J Clin Oncol 35.15_suppl (2017): 4071.	23
Keilholz, Ulrich, et al. "Phase 1b results of avelumab in patients (pts) with previously treated metastatic melanoma enrolled in the JAVELIN Solid Tumor trial, including updated subgroup analyses." Journal of Clinical Oncology 36, (2018): e21531-e21531.	24
Larkin, James, et al. "Combined nivolumab and ipilimumab or monotherapy in untreated melanoma." New England Journal of Medicine 2015 Jul 2;373(1):23-34.	25
Robert, Caroline, et al. "Pembrolizumab versus ipilimumab in advanced melanoma." New England Journal of Medicine 372.26 (2015): 2521-2532.	26
Nghiem, Paul, et al. "Durable tumor regression and overall survival (OS) in patients with advanced Merkel cell carcinoma (aMCC) receiving pembrolizumab as first-line therapy." J Clin Oncol 36, 2018 (suppl; abstr 9506)	27
Topalian, Suzanne L., et al. "Abstract CT074: non-comparative, open-label, multiple cohort, phase 1/2 study to evaluate nivolumab (NIVO) in patients with virus-associated tumors (CheckMate 358): efficacy and safety in Merkel cell carcinoma (MCC)." Cancer Res 2017;77(13 Suppl):Abstract nr CT074.	28
Kaufman, H. L., et al. "Durable responses to avelumab (anti-PD-L1) in patients with Merkel cell carcinoma progressed after chemotherapy: 1-year efficacy update." Cancer Res 2017;77(13 Suppl):Abstract nr CT079.	29
Scherpereel, Arnaud, et al. "Second-or third-line nivolumab (Nivo) versus nivo plus ipilimumab (Ipi) in malignant pleural mesothelioma (MPM) patients: Results of the IFCT-1501 MAPS2 randomized phase II trial." Journal of Clinical Oncology 35, (2017): LBA8507-LBA8507.	30
Hassan, Raffit, et al. "Avelumab (MSB0010718C; anti-PD-L1) in patients with advanced unresectable mesothelioma from the JAVELIN solid tumor phase Ib trial: Safety, clinical activity, and PD-L1 expression." Journal of Clinical Oncology 34, no. 15_suppl (May 20 2016) 8503-8503.	31
Borghaei, Hossein, et al. "Nivolumab versus docetaxel in advanced nonsquamous non–small-cell lung cancer." New England Journal of Medicine 373.17 (2015): 1627-1639.	32
Garon, Edward B., et al. "Pembrolizumab for the treatment of non–small-cell lung cancer." New England Journal of Medicine 372.21 (2015): 2018-2028.	33
Rittmeyer, Achim, et al. "Atezolizumab versus docetaxel in patients with previously treated non-small-cell lung cancer (OAK): a phase 3, open-label, multicentre randomised controlled trial." The Lancet 389.10066 (2017): 255-265.	34
Garcia, Victor Moreno, et al. Tolerability and antitumor activity of cemiplimab, a human monoclonal anti-PD-1, in patients with non-small cell lung cancer (NSCLC): Interim data from phase 1 dose escalation and NSCLC Expansion Cohort. Journal of Clinical Oncology 36, (2018) e21057.	35
Rajan, Arun, et al. Avelumab (anti–PD-L1) in patients with platinum-treated advanced NSCLC: 2.5-year follow-up from the JAVELIN Solid Tumor trial. Journal of Clinical Oncology 36, (2018) 9090 .	36
Felip, Enriqueta, et al. 4-year overall survival for patients with advanced NSCLC treated with pembrolizumab: Results from KEYNOTE-001. Journal of Clinical Oncology 36, (2018) 9030.	37
Antonia, Scott J., et al. Durvalumab after Chemoradiotherapy in Stage III Non-Small-Cell Lung Cancer. N Engl J Med. 2017 Nov 16;377(20):1919-1929.	38
Gulley, James L., et al. "Avelumab for patients with previously treated metastatic or recurrent non-small-cell lung cancer (JAVELIN Solid Tumor): dose-expansion cohort of a multicentre, open-label, phase 1b trial." The Lancet Oncology 18.5 (2017): 599-610.	39
Brahmer, Julie, et al. "Nivolumab versus docetaxel in advanced squamous-cell non–small-cell lung cancer." New England Journal of Medicine 373.2 (2015): 123-135.	40
Matulonis, Ursula A., et al. Antitumor activity and safety of pembrolizumab in patients with advanced recurrent ovarian cancer: Interim results from the phase 2 KEYNOTE-100 study. Journal of Clinical Oncology 36, (2018) 5511.	41
Hamanishi, Junzo, et al. "Safety and antitumor activity of anti–PD-1 antibody, nivolumab, in patients with platinum-resistant ovarian cancer." Journal of Clinical Oncology 33.34 (2015): 4015-4022.	42
Disis, Mary L., et al. "Avelumab (MSB0010718C; anti-PD-L1) in patients with recurrent/refractory ovarian cancer from the JAVELIN Solid Tumor phase Ib trial: Safety and clinical activity." Journal of Clinical Oncology 34, (2016): 5533-5533.	43
Brahmer, Julie R., et al. "Safety and activity of anti–PD-L1 antibody in patients with advanced cancer." New England Journal of Medicine 366.26 (2012): 2455-2465.	44
De Bono, Johann S., et al. "KEYNOTE-199: Pembrolizumab (pembro) for docetaxel-refractory metastatic castration-resistant prostate cancer (mCRPC)." Journal of Clinical Oncology 36, no. 15_suppl (May 20 2018) 5007-5007.	45
Topalian, Suzanne L., et al. "Safety, activity, and immune correlates of anti–PD-1 antibody in cancer." New England Journal of Medicine 366.26 (2012): 2443-2454.	46
Fakhrejahani, Farhad, et al. "Avelumab in metastatic castration-resistant prostate cancer (mCRPC)." (2017): 159-159.	47
Motzer, Robert J., et al. "Nivolumab versus everolimus in advanced renal-cell carcinoma." New England Journal of Medicine 373.19 (2015): 1803-1813.	48
McDermott, David F., et al. "Atezolizumab, an anti–programmed death-ligand 1 antibody, in metastatic renal cell carcinoma: long-term safety, clinical activity, and immune correlates from a phase Ia study." Journal of clinical oncology 34.8 (2016): 833-842.	49
D'Angelo, Sandra P., et al. "A multi-center phase II study of nivolumab+/-ipilimumab for patients with metastatic sarcoma (Alliance A091401)." (2017): 11007-11007.	50
Tawbi, Hussein A., et al. "Pembrolizumab in advanced soft-tissue sarcoma and bone sarcoma (SARC028): a multicentre, two-cohort, single-arm, open-label, phase 2 trial." The Lancet Oncology 18.11 (2017): 1493-1501.	51
Goldman, Jonathan Wade, et al. "Safety and antitumor activity of durvalumab monotherapy in patients with pretreated extensive disease small-cell lung cancer (ED-SCLC)." Journal of Clinical Oncology 36, (2018): 8518-8518.	52
Chung, Hyun Cheol, et al. "Phase 2 study of pembrolizumab in advanced small-cell lung cancer (SCLC): KEYNOTE-158." Journal of Clinical Oncology 36, (2018): 8506-8506.	53
Hellmann, Matthew David, et al. "Nivolumab (nivo)±ipilimumab (ipi) in advanced small-cell lung cancer (SCLC): First report of a randomized expansion cohort from CheckMate 032." Journal of Clinical Oncology 35, (2017): 8503-8503.	54
Sharma, Padmanee, et al. "Nivolumab in metastatic urothelial carcinoma after platinum therapy (CheckMate 275): a multicentre, single-arm, phase 2 trial." The Lancet Oncology 18.3 (2017): 312-322.	55
Balar, Arjun V., et al. "First-line pembrolizumab in cisplatin-ineligible patients with locally advanced and unresectable or metastatic urothelial cancer (KEYNOTE-052): a multicentre, single-arm, phase 2 study." The Lancet Oncology 18.11 (2017): 1483-1492.	56
Rosenberg, Jonathan E., et al. "Atezolizumab in patients with locally advanced and metastatic urothelial carcinoma who have progressed following treatment with platinum-based chemotherapy: a single-arm, multicentre, phase 2 trial." The Lancet 387.10031 (2016): 1909-1920.	57
Powles, Thomas, et al. "Efficacy and safety of durvalumab in locally advanced or metastatic urothelial carcinoma: updated results from a phase 1/2 open-label study." JAMA oncology 3.9 (2017): e172411-e172411.	58
Patel, Manish R., et al. "Avelumab in metastatic urothelial carcinoma after platinum failure (JAVELIN Solid Tumor): pooled results from two expansion cohorts of an open-label, phase 1 trial." The Lancet Oncology 19.1 (2018): 51-64.	59
Algazi, Alain P., et al. "Clinical outcomes in metastatic uveal melanoma treated with PD‐1 and PD‐L1 antibodies." Cancer 122.21 (2016): 3344-3353.	60
Ma, Brigette BY, et al. "Antitumor Activity of Nivolumab in Recurrent and Metastatic Nasopharyngeal Carcinoma: An International, Multicenter Study of the Mayo Clinic Phase 2 Consortium (NCI-9742)." Journal of Clinical Oncology 36.14 (2018): 1412-1418.	61
Cho, Jinhyun, et al. "Pembrolizumab for Patients With Refractory or Relapsed Thymic Epithelial Tumor: An Open-Label Phase II Trial." Journal of Clinical Oncology (2018): JCO-2017.	62
Giaccone, Giuseppe, et al. "Pembrolizumab in patients with thymic carcinoma: a single-arm, single-centre, phase 2 study." The Lancet Oncology 19.3 (2018): 347-355.	63

## Sheet:  cont
Figure 4—table supplement 1 (cont.). List of citations for individual studies used in pooled analysis of objective response rate.
	atezolizumab	avelumab	bms-936559	cemiplimab	durvalumab	nivolumab	pembrolizumab
Adrenocortical Carcinoma		1
Anal Cancer						2
Breast Carcinoma	5	6				3	4
Cervical Cancer						7	8
Cutaneous Squamous Cell Carcinoma				10			9
Endometrial Cancer	11
Esophagogastric Carcinoma		15			12	13	14
Germ Cell Tumors							16
Glioblastoma					18	17
Head and Neck						19	20
Hepatocellular Carcinoma					23	21	22
Melanoma		24				25	26
Merkel Cell Carcinoma		29				28	27
Mesothelioma		31				30
Nasopharyngeal Carcinoma						61
NSCLC	34	36		35	38		37
NSCLC - Nonsquamous		39				32	33
NSCLC - Squamous		39				40	33
Ovarian Cancer		43	44			42	41
Pancreatic Cancer			44
Prostate Cancer		47				46	45
Renal Cell Carcinoma	49					48
Sarcoma						50	51
Small-Cell Lung Cancer					52	54	53
Thymic Carcinoma							62,63
Urothelial Carcinoma	57	59			58	55	56
Uveal Melanoma	60					60	60
NOTE: number in this table is the reference number for individual studies.
