# Supplementary material for: Antigen presentation and tumor immunogenicity in cancer immunotherapy response prediction
Source: eLife. 2019 Nov 26;8:e49020. doi: 10.7554/eLife.49020 (PMC6879305; doi:10.7554/eLife.49020)
Supplement: Figure 4—source data 2. [file elife-49020-fig4-data2.xlsx]

## Sheet: Figure 4—source data 2
Figure 4—source data 2. Summary of pooled ORR, median TMB and median APM score by tumor type or subtype
Cancer_Type	Pooled_ORR	PatientsNumber_ORR	Median_TMB	PatientsNumber_TMB	Median_APM	PatientsNumber_APM
Adrenocortical Carcinoma	6	50	2.7	204	0.443643	79
Anal Cancer	24	37	5.4	232	NA	NA
Breast Carcinoma	6.18	312	3.6	9681	0.32111	1097
Cervical Cancer	18.28	71	4.7	479	0.734005	303
Cutaneous Squamous Cell Carcinoma	47.3	95	45.2	266	0.506175	4
Endometrial Cancer	13	15	3.9	1744	0.634559	176
Esophagogastric Carcinoma	10.69	702	5	1498	0.35339	184
Germ Cell Tumors	0	12	2.7	71	0.247203	150
Glioblastoma	9.43	183	2.7	2729	0.269908	154
Head and Neck	15.39	432	5	1184	0.733661	520
Hepatocellular Carcinoma	18.07	357	3.6	602	0.765194	371
Melanoma	36.62	898	13.3	2203	0.671902	103
Merkel Cell Carcinoma	43.12	160	4.3	206	0.534772	141
Mesothelioma	13.08	107	1.8	549	0.774598	87
Nasopharyngeal Carcinoma	20.5	44	3.4	172	NA	NA
NSCLC	22.41	1653	6.8	14319	0.5265	1016
NSCLC - Nonsquamous	17.66	824	6.4	12217	0.60186	514
NSCLC - Squamous	19.77	273	9	2102	0.449359	502
Ovarian Cancer	9.29	539	3	3947	0.316036	303
Pancreatic Cancer	0	14	2	3434	0.488062	178
Prostate Cancer	6.82	233	2.8	1638	0.346758	497
Renal Cell Carcinoma	23.69	472	2.7	543	0.6606	823
Sarcoma	10.91	156	2.3	3300	0.464977	259
Small-Cell Lung Cancer	14.51	226	9.9	913	0.454588	32
Urothelial Carcinoma	19.03	1385	6.8	1530	0.588214	407
Uveal Melanoma	3.6	56	1.3	113	0.449815	80
Thymic Carcinoma	21.9	73	2.5	168	0.568153	120
Note: NSCLC, Non-Small-Cell Lung Cancer; NA, not available
