# Supplementary material for: Antigen presentation and tumor immunogenicity in cancer immunotherapy response prediction
Source: eLife. 2019 Nov 26;8:e49020. doi: 10.7554/eLife.49020 (PMC6879305; doi:10.7554/eLife.49020)
Supplement: Figure 5—source data 1. [file elife-49020-fig5-data1.xlsx]

## Sheet: Figure 5—source data 1
Figure 5—source data 1. Gene signatures used for immunotherapy response prediction. APS and IIS signatures are listed in Table S1 and Table S2.
APS7	CD8	PDL1	IFNG	IFNG.GS	ISG.RS
B2M	CD8A	CD274	IFNG	TNFSF10	IFI27
HLA-A	CD8B		STAT1	NLRC5	IRF7
HLA-B			IDO1	CCL5	USP18
HLA-C			CXCL9	PFKP	BST2
TAP1			CXCL10	GZMA	CXCL10
TAP2			HLA-DRA	IRF9	DDX60
TAPBP				NMI	HERC6
				RNF31	HLA-B
				CD38	HLA-G
				IFNAR2	IFI35
				PSMB9	IFI44
				IDO1	IFI44L
				SOD2	IFIT1
				ZBP1	IFIT3
				CD74	ISG15
				EPSTI1	LGALS3BP
				PSMB10	LY6E
				PSMA3	MX1
				BANK1	MX2
				RAPGEF6	OAS3
				PARP12	OASL
				CXCL11	PLSCR1
				RNF213	STAT1
				TOR1B	TRIM14
				CASP4	HSD17B1
				TRIM25	OAS1
				ITGB7	CA2
				PELI1	CCNA1
				RBCK1	CXCL1
				FAS	GALC
				LAP3	IFI6
				SAMHD1	IFITM1
				CFB	LAMP3
				PDE4B	MCL1
				OGFR	ROBO1
				CASP7	SLC6A15
				CMPK2	THBS1
				CD86	TIMP3
				MVP
				ARL4A
				UPP1
				SAMD9L
				TXNIP
				IL7
				LYSMD2
				B2M
				RTP4
				HLA-DQA1
				BPGM
				CSF2RB
				IRF4
				PTPN2
				GCH1
				FTSJD2
				ST3GAL5
				SRI
				PARP14
				PNP
				AUTS2
				C1R
				NFKBIA
				TNFAIP2
				CCL7
				RIPK2
				CASP3
				IFIT2
				IFITM2
				PTPN6
				CD69
				CMKLR1
				OAS2
				SOCS1
				SPPL2A
				MYD88
				METTL7B
				TAP1
				CASP1
				IL4R
				PSMA2
				ST8SIA4
				EIF2AK2
				ICAM1
				PNPT1
				PIM1
				XCL1
				RSAD2
				WARS
				DHX58
				NOD1
				IL2RB
				IRF1
				PSME1
				BTG1
				CFH
				VAMP5
				XAF1
				ISG20
				CASP8
				TAPBP
				IL18BP
				SP110
				IRF2
				IFI30
				SLC25A28
				ZNFX1
				PSMB8
				FCGR1A
				CCL2
				PTPN1
				ARID5B
				IFITM3
				MARCH1	# This is gene MARCH1, please note it is always treated as a date by Excel
				FGL2
				TNFAIP3
				APOL6
				GBP4
				SOCS3
				SECTM1
				SSPN
				STAT4
				IRF8
				JAK2
				IL15RA
				NUP93
				PML
				HLA-DMA
				CD40
				MTHFD2
				IFIH1
				TNFAIP6
				TRAFD1
				CDKN1A
				UBE2L6
				TRIM26
				HLA-DRB1
				NFKB1
				ADAR
				VCAM1
				GBP6
				BATF2
				STAT2
				CD274
				LCP2
				LATS2
				CXCL9
				CIITA
				MT2A
				IRF5
				IL10RA
				NAMPT
				RIPK1
				SLAMF7
				PLA2G4A
				SELP
				KLRK1
				ISOC1
				TRIM21
				GPR18
				PSMB2
				P2RY14
				PTGS2
				FPR1
				TDRD7
				STAT3
				C1S
				PRIC285
				HIF1A
				NCOA3
				DDX58
				PSME2
				EIF4E3
				HLA-A
				IL15
				SERPING1
				VAMP8
				IL6
